# Supplementary material for: MARCH5‐dependent NLRP3 ubiquitination is required for mitochondrial NLRP3‐NEK7 complex formation and NLRP3 inflammasome activation
Source: EMBO J. 2023 Aug 14;42(19):e113481. doi: 10.15252/embj.2023113481 (PMC10548170; doi:10.15252/embj.2023113481)
Supplement: Supplementary file 5 — Source Data for Figure 1 [file EMBJ-42-e113481-s008.zip]

Archive with 18 entries (14 files):
- EMBOJ-2023-113481-Figure 1/A.csv
- EMBOJ-2023-113481-Figure 1/B.csv
- EMBOJ-2023-113481-Figure 1/C/
- EMBOJ-2023-113481-Figure 1/C/Peritoneal Fluid.csv
- EMBOJ-2023-113481-Figure 1/C/Serum.csv
- EMBOJ-2023-113481-Figure 1/C/spleen homogenate.csv
- EMBOJ-2023-113481-Figure 1/D/
- EMBOJ-2023-113481-Figure 1/D/Peritoneal fluid.csv
- EMBOJ-2023-113481-Figure 1/D/Serum.csv
- EMBOJ-2023-113481-Figure 1/D/Spleen homogenate.csv
- EMBOJ-2023-113481-Figure 1/E/
- EMBOJ-2023-113481-Figure 1/E/Peritoneal Fluid.csv
- EMBOJ-2023-113481-Figure 1/E/Serum.csv
- EMBOJ-2023-113481-Figure 1/E/spleen homogenate.csv
- EMBOJ-2023-113481-Figure 1/F/
- EMBOJ-2023-113481-Figure 1/F/Peritoneal fluid.csv
- EMBOJ-2023-113481-Figure 1/F/Serum.csv
- EMBOJ-2023-113481-Figure 1/F/Spleen homogenate.csv
