# Supplementary material for: MARCH5‐dependent NLRP3 ubiquitination is required for mitochondrial NLRP3‐NEK7 complex formation and NLRP3 inflammasome activation
Source: EMBO J. 2023 Aug 14;42(19):e113481. doi: 10.15252/embj.2023113481 (PMC10548170; doi:10.15252/embj.2023113481)
Supplement: Supplementary file 5 — Source Data for Figure 1 [file EMBJ-42-e113481-s008.zip › EMBOJ-2023-113481-Figure 1/A.csv]

	MARCH5+/+	MARCH5-/-
1
2
3
4	1
5	1	1
5	1
5	1
6	1	1
6	1	1
6	1
6	1
7
8
9
10		0
10		0
10		0
10		0
10		0
