# Supplementary material for: MARCH5‐dependent NLRP3 ubiquitination is required for mitochondrial NLRP3‐NEK7 complex formation and NLRP3 inflammasome activation
Source: EMBO J. 2023 Aug 14;42(19):e113481. doi: 10.15252/embj.2023113481 (PMC10548170; doi:10.15252/embj.2023113481)
Supplement: Supplementary file 5 — Source Data for Figure 1 [file EMBJ-42-e113481-s008.zip › EMBOJ-2023-113481-Figure 1/B.csv]

	MARCH5+/+	MARCH5+/+	MARCH5+/+	MARCH5+/+	MARCH5+/+	MARCH5+/+	MARCH5+/+	MARCH5+/+	MARCH5-/-	MARCH5-/-	MARCH5-/-	MARCH5-/-	MARCH5-/-	MARCH5-/-	MARCH5-/-	MARCH5-/-
0	100	100	100	100	100	100	100	100	100	100	100	100	100	100	100	100
1	97.33	98.72	98.67	99.55	98.44	98.4	97.66	93.12	99.09522	98.29787	91.8552	97.11934	99.57447	96.71362	96.59574	96.77419
2	92.89	93.16	93.78	89.73	95.77	96.28	95.95	90.48	97.80267	96.17021	90.49774	97.11934	97.87234	93.89671	94.04255	93.54839
3	90.67	91.03	87.11	85.71	86.41	92.55	87.95	87.83	96.51012	94.89362	88.23529	86.41975	91.06383	84.97653	84.25532	91.93548
4	85.78	87.31	84.98	82.14	81.96	80.32	80.53		96.94097	95.31915	89.14027	88.47737	91.91489	89.20188	81.70213	86.02151
5	82.22	80.34	81.33			80.32			97.37182	96.59574	90.95023	89.30041	93.19149	84.97653	80.85106
6									98.23352	97.44681	91.8552	90.12346	94.46809
7									98.66437	97.87234	95.02262	92.18107	97.44681
8									99.09522	98.29787	96.38009	94.23868	98.29787
9									99.52607	98.7234	97.28507	95.06173	98.7234
10									100.3878	99.57447	98.19005	95.88477	99.14894
