# Supplementary material for: MARCH5‐dependent NLRP3 ubiquitination is required for mitochondrial NLRP3‐NEK7 complex formation and NLRP3 inflammasome activation
Source: EMBO J. 2023 Aug 14;42(19):e113481. doi: 10.15252/embj.2023113481 (PMC10548170; doi:10.15252/embj.2023113481)
Supplement: Supplementary file 5 — Source Data for Figure 1 [file EMBJ-42-e113481-s008.zip › EMBOJ-2023-113481-Figure 1/F/Serum.csv]

	WT	WT	WT	WT	WT	WT	WT	WT	MARCH5 KO	MARCH5 KO	MARCH5 KO	MARCH5 KO	MARCH5 KO	MARCH5 KO	MARCH5 KO	MARCH5 KO
12	294.5	248.4	201.48	428.34	324.5	304.06	450.39	269.7	285.35	194.3	159.3	149.5	310.5	248.6	231.59	219.28
24	659.6	586.922	460.62	531.75	614.02	496.25	596.7	340.87	139.5	289.67	319.54	483.8	392.45	257.95	367.05	436.035
