# Supplementary material for: MARCH5‐dependent NLRP3 ubiquitination is required for mitochondrial NLRP3‐NEK7 complex formation and NLRP3 inflammasome activation
Source: EMBO J. 2023 Aug 14;42(19):e113481. doi: 10.15252/embj.2023113481 (PMC10548170; doi:10.15252/embj.2023113481)
Supplement: Supplementary file 6 — Source Data for Figure 2 [file EMBJ-42-e113481-s012.zip]

Archive with 18 entries (16 files):
- EMBOJ-2023-113481-Figure 2/2A.csv
- EMBOJ-2023-113481-Figure 2/2B.csv
- EMBOJ-2023-113481-Figure 2/2C.csv
- EMBOJ-2023-113481-Figure 2/2D.xlsx
- EMBOJ-2023-113481-Figure 2/2E.csv
- EMBOJ-2023-113481-Figure 2/2F.csv
- EMBOJ-2023-113481-Figure 2/E/
- EMBOJ-2023-113481-Figure 2/E/IL-18.csv
- EMBOJ-2023-113481-Figure 2/E/IL-18.txt
- EMBOJ-2023-113481-Figure 2/E/IL-1beta.csv
- EMBOJ-2023-113481-Figure 2/E/IL-1beta.txt
- EMBOJ-2023-113481-Figure 2/E/IL-6.csv
- EMBOJ-2023-113481-Figure 2/E/TNF_alpha.csv
- EMBOJ-2023-113481-Figure 2/F/
- EMBOJ-2023-113481-Figure 2/F/IL-18.csv
- EMBOJ-2023-113481-Figure 2/F/IL-1beta.csv
- EMBOJ-2023-113481-Figure 2/F/IL-6.csv
- EMBOJ-2023-113481-Figure 2/F/TNF-alpha.csv
