# Supplementary material for: MARCH5‐dependent NLRP3 ubiquitination is required for mitochondrial NLRP3‐NEK7 complex formation and NLRP3 inflammasome activation
Source: EMBO J. 2023 Aug 14;42(19):e113481. doi: 10.15252/embj.2023113481 (PMC10548170; doi:10.15252/embj.2023113481)
Supplement: Supplementary file 6 — Source Data for Figure 2 [file EMBJ-42-e113481-s012.zip › EMBOJ-2023-113481-Figure 2/2B.csv]

	MARCH5 WT	MARCH5 WT	MARCH5 WT	MARCH5 KO	MARCH5 KO	MARCH5 KO
LPS	89.33333	93.33333	83.77778	70.33333	83	84.63333
ATP	1086	1065.667	1073.5	428.6667	378	415.6
Ng	1139	1082.333	1211.72	324.3333	364.3333	372.03
FLA-ST	199.6667	226	231.93	200	208	220.13
polyIC	777	727.3333	832.4	242.6667	230.6667	221.8
polydAdT	1045	977.6667	994.953	1010	1032.333	958.28
