# Supplementary material for: MARCH5‐dependent NLRP3 ubiquitination is required for mitochondrial NLRP3‐NEK7 complex formation and NLRP3 inflammasome activation
Source: EMBO J. 2023 Aug 14;42(19):e113481. doi: 10.15252/embj.2023113481 (PMC10548170; doi:10.15252/embj.2023113481)
Supplement: Supplementary file 6 — Source Data for Figure 2 [file EMBJ-42-e113481-s012.zip › EMBOJ-2023-113481-Figure 2/2C.csv]

	MARCH5 WT	MARCH5 WT	MARCH5 WT	MARCH5 KO	MARCH5 KO	MARCH5 KO
LPS	1.174	1.175	1.163	1.153	1.163	1.152
ATP	10.393	11.531	10.503	3.557	4.541	3.14
Nigericin	23.31	26.94	23.344	8.734	6.83	7.8
FLA-ST	20.811	22.042	23.944	18.93	19.212	22.733
polyI:C	18.39	15.83	16.05	8.33	7.9	9.424
polydA:dT	31.73	33.28	30.5	28.14	33.23	36.3
