# Supplementary material for: MARCH5‐dependent NLRP3 ubiquitination is required for mitochondrial NLRP3‐NEK7 complex formation and NLRP3 inflammasome activation
Source: EMBO J. 2023 Aug 14;42(19):e113481. doi: 10.15252/embj.2023113481 (PMC10548170; doi:10.15252/embj.2023113481)
Supplement: Supplementary file 6 — Source Data for Figure 2 [file EMBJ-42-e113481-s012.zip › EMBOJ-2023-113481-Figure 2/2D.xlsx]

## Sheet: D_TNF-alpha
TNF-alpha	MARCH 5 - WT	MARCH 5 - WT	MARCH 5-KO	MARCH 5-KO
MOCK	88.8889	97.7778	100	106.667
20MOI	441.111	412.222	513.333	501.111
40MOI	935.556	854.444	765.556	805.556
80MOI	974.444	1106.67	914.444	940
IL-18	MARCH 5 - WT	MARCH 5 - WT	MARCH 5 - WT	MARCH 5-KO	MARCH 5-KO	MARCH 5-KO
MOCK	127.54	138.94	129.04	132.84	121.39	119.5
20MOI	238.84	243.82	255.32	178.28	163.2	159.4
40MOI	528.18	511.83	558.3	191.25	216.35	221.53
80MOI	912.13	856.84	883.01	328.5	297.53	275
IL-1beta	MARCH 5 - WT	MARCH 5 - WT	MARCH 5 - WT	MARCH 5-KO	MARCH 5-KO	MARCH 5-KO
MOCK	168.483	172.943	183.892	193.23	179.04	177
20MOI	228.56	231.844	251.6	186.843	191.7	202.83
40MOI	421.74	398.82	412.95	198.73	167.5	210.7
80MOI	723.37	680.93	695.83	210.73	197.96	204.24
IL-6	MARCH 5 - WT	MARCH 5 - WT	MARCH 5-KO	MARCH 5-KO
MOCK	26.656	23.9575	19.46	26.656
20MOI	796.628	831.708	701.281	795.729
40MOI	1112.35	976.528	1010.71	857.794
80MOI	1185.21	1037.69	1052.99	929.754
