# Supplementary material for: MARCH5‐dependent NLRP3 ubiquitination is required for mitochondrial NLRP3‐NEK7 complex formation and NLRP3 inflammasome activation
Source: EMBO J. 2023 Aug 14;42(19):e113481. doi: 10.15252/embj.2023113481 (PMC10548170; doi:10.15252/embj.2023113481)
Supplement: Supplementary file 6 — Source Data for Figure 2 [file EMBJ-42-e113481-s012.zip › EMBOJ-2023-113481-Figure 2/2E.csv]

IL-6	MARCH 5 - WT	MARCH 5 - WT	MARCH 5-KO	MARCH 5-KO
MOCK	24.857	29.3545	21.259	21.259
1MOI	1225.556	966.6335	926.156	1025.101
5MOI	1400	1042.192	919.8595	1099.76
10MOI	1313.333	945.945	1108.755	929.754
TNF-alpha	MARCH 5 - WT	MARCH 5 - WT	MARCH 5-KO	MARCH 5-KO
MOCK	103.3333	105.5556	103.3333	96.66667
1MOI	354.4444	301.1111	442.2222	426.6667
5MOI	578.8889	495.5556	625.5556	626.6667
10MOI	376.6667	357.7778	472.2222	460
IL-1beta	MARCH 5 - WT	MARCH 5 - WT	MARCH 5 - WT	MARCH 5-KO	MARCH 5-KO	MARCH 5-KO
MOCK	190.42	186.74	189.53	183.042	169.944	183.92
1MOI	205.83	219.43	211.05	168.85	177.8	189.942
5MOI	289.95	317.49	305.833	159.63	190.3	170.2
10MOI	432.856	343.81	411.95	211.85	219.75	195.94
IL-18	MARCH 5 - WT	MARCH 5 - WT	MARCH 5 - WT	MARCH 5-KO	MARCH 5-KO	MARCH 5-KO
MOCK	116.84	127.5	132.55	120.5	135.88	108.95
1MOI	158.85	165.39	172.83	148.3	132.93	139.94
5MOI	198.85	189.3	220.6	147.84	156.3	170.43
10MOI	359.2	338.2	329.05	196.51	188.39	213.9
