# Supplementary material for: MARCH5‐dependent NLRP3 ubiquitination is required for mitochondrial NLRP3‐NEK7 complex formation and NLRP3 inflammasome activation
Source: EMBO J. 2023 Aug 14;42(19):e113481. doi: 10.15252/embj.2023113481 (PMC10548170; doi:10.15252/embj.2023113481)
Supplement: Supplementary file 6 — Source Data for Figure 2 [file EMBJ-42-e113481-s012.zip › EMBOJ-2023-113481-Figure 2/2F.csv]

IL-1beta	MARCH 5 - WT	MARCH 5 - WT	MARCH 5 - WT	MARCH 5-KO	MARCH 5-KO	MARCH 5-KO
MOCK	183.47	192.84	171.93	199.33	183.3	171.382
1MOI	218.94	221.4	239.17	207.73	190.53	188.2
10MOI	538.05	526.39	542.84	196.84	185.4	205.8
20MOI	704.83	688.023	729	215	221.04	198.43
IL-18	MARCH 5 - WT	MARCH 5 - WT	MARCH 5 - WT	MARCH 5-KO	MARCH 5-KO	MARCH 5-KO
MOCK	124.28	122.31	134.02	138.94	137.21	129.32
1MOI	212.72	222.83	198.33	157.95	164.92	143.2
10MOI	358.73	382.39	369.6	198.85	178.19	227
20MOI	548.9	583	592.05	253.82	221.93	269.74
TNF-alpha	MARCH 5 - WT	MARCH 5 - WT	MARCH 5-KO	MARCH 5-KO
MOCK	168.3333	161.6667	150	150
1MOI	1071.667	1011.667	1170	1116.667
10MOI	1140	1168.333	1270	1220
20MOI	853.3333	1141.667	1328.333	1351.667
IL-6	MARCH 5 - WT	MARCH 5 - WT	MARCH 5-KO	MARCH 5-KO
MOCK	23.9575	25.7565	21.259	24.857
1MOI	1008.011	1006.212	918.96	927.955
10MOI	1082.669	1054.785	1089.865	918.96
20MOI	1135.74	1092.564	1053.885	1017.905
