# Supplementary material for: MARCH5‐dependent NLRP3 ubiquitination is required for mitochondrial NLRP3‐NEK7 complex formation and NLRP3 inflammasome activation
Source: EMBO J. 2023 Aug 14;42(19):e113481. doi: 10.15252/embj.2023113481 (PMC10548170; doi:10.15252/embj.2023113481)
Supplement: Supplementary file 6 — Source Data for Figure 2 [file EMBJ-42-e113481-s012.zip › EMBOJ-2023-113481-Figure 2/E/IL-18.csv]

	MARCH 5 - WT	MARCH 5 - WT	MARCH 5 - WT	MARCH 5-KO	MARCH 5-KO	MARCH 5-KO
MOCK	116.84	127.5	132.55	120.5	135.88	108.95
1MOI	158.85	165.39	172.83	148.3	132.93	139.94
5MOI	198.85	189.3	220.6	147.84	156.3	170.43
10MOI	359.2	338.2	329.05	196.51	188.39	213.9
