# Supplementary material for: MARCH5‐dependent NLRP3 ubiquitination is required for mitochondrial NLRP3‐NEK7 complex formation and NLRP3 inflammasome activation
Source: EMBO J. 2023 Aug 14;42(19):e113481. doi: 10.15252/embj.2023113481 (PMC10548170; doi:10.15252/embj.2023113481)
Supplement: Supplementary file 6 — Source Data for Figure 2 [file EMBJ-42-e113481-s012.zip › EMBOJ-2023-113481-Figure 2/E/IL-1beta.csv]

IL-1beta	MARCH 5 - WT	MARCH 5 - WT	MARCH 5 - WT	MARCH 5-KO	MARCH 5-KO	MARCH 5-KO
MOCK	190.42	186.74	189.53	183.042	169.944	183.92
1MOI	205.83	219.43	211.05	168.85	177.8	189.942
5MOI	289.95	317.49	305.833	159.63	190.3	170.2
10MOI	432.856	343.81	411.95	211.85	219.75	195.94
