# Supplementary material for: MARCH5‐dependent NLRP3 ubiquitination is required for mitochondrial NLRP3‐NEK7 complex formation and NLRP3 inflammasome activation
Source: EMBO J. 2023 Aug 14;42(19):e113481. doi: 10.15252/embj.2023113481 (PMC10548170; doi:10.15252/embj.2023113481)
Supplement: Supplementary file 6 — Source Data for Figure 2 [file EMBJ-42-e113481-s012.zip › EMBOJ-2023-113481-Figure 2/E/IL-6.csv]

	MARCH 5 - WT	MARCH 5 - WT	MARCH 5-KO	MARCH 5-KO
MOCK	24.857	29.3545	21.259	21.259
1MOI	1225.556	966.6335	926.156	1025.101
5MOI	1400	1042.192	919.8595	1099.76
10MOI	1313.333	945.945	1108.755	929.754
