# Supplementary material for: MARCH5‐dependent NLRP3 ubiquitination is required for mitochondrial NLRP3‐NEK7 complex formation and NLRP3 inflammasome activation
Source: EMBO J. 2023 Aug 14;42(19):e113481. doi: 10.15252/embj.2023113481 (PMC10548170; doi:10.15252/embj.2023113481)
Supplement: Supplementary file 6 — Source Data for Figure 2 [file EMBJ-42-e113481-s012.zip › EMBOJ-2023-113481-Figure 2/E/TNF_alpha.csv]

TNF-alpha	MARCH 5 - WT	MARCH 5 - WT	MARCH 5-KO	MARCH 5-KO
MOCK	103.3333	105.5556	103.3333	96.66667
1MOI	354.4444	301.1111	442.2222	426.6667
5MOI	578.8889	495.5556	625.5556	626.6667
10MOI	376.6667	357.7778	472.2222	460
