# Supplementary material for: MARCH5‐dependent NLRP3 ubiquitination is required for mitochondrial NLRP3‐NEK7 complex formation and NLRP3 inflammasome activation
Source: EMBO J. 2023 Aug 14;42(19):e113481. doi: 10.15252/embj.2023113481 (PMC10548170; doi:10.15252/embj.2023113481)
Supplement: Supplementary file 6 — Source Data for Figure 2 [file EMBJ-42-e113481-s012.zip › EMBOJ-2023-113481-Figure 2/F/IL-18.csv]

IL-18	MARCH 5 - WT	MARCH 5 - WT	MARCH 5 - WT	MARCH 5-KO	MARCH 5-KO	MARCH 5-KO
MOCK	124.28	122.31	134.02	138.94	137.21	129.32
1MOI	212.72	222.83	198.33	157.95	164.92	143.2
10MOI	358.73	382.39	369.6	198.85	178.19	227
20MOI	548.9	583	592.05	253.82	221.93	269.74
