# Supplementary material for: MARCH5‐dependent NLRP3 ubiquitination is required for mitochondrial NLRP3‐NEK7 complex formation and NLRP3 inflammasome activation
Source: EMBO J. 2023 Aug 14;42(19):e113481. doi: 10.15252/embj.2023113481 (PMC10548170; doi:10.15252/embj.2023113481)
Supplement: Supplementary file 6 — Source Data for Figure 2 [file EMBJ-42-e113481-s012.zip › EMBOJ-2023-113481-Figure 2/F/IL-1beta.csv]

IL-1beta	MARCH 5 - WT	MARCH 5 - WT	MARCH 5 - WT	MARCH 5-KO	MARCH 5-KO	MARCH 5-KO
MOCK	183.47	192.84	171.93	199.33	183.3	171.382
1MOI	218.94	221.4	239.17	207.73	190.53	188.2
10MOI	538.05	526.39	542.84	196.84	185.4	205.8
20MOI	704.83	688.023	729	215	221.04	198.43
