# Supplementary material for: MARCH5‐dependent NLRP3 ubiquitination is required for mitochondrial NLRP3‐NEK7 complex formation and NLRP3 inflammasome activation
Source: EMBO J. 2023 Aug 14;42(19):e113481. doi: 10.15252/embj.2023113481 (PMC10548170; doi:10.15252/embj.2023113481)
Supplement: Supplementary file 6 — Source Data for Figure 2 [file EMBJ-42-e113481-s012.zip › EMBOJ-2023-113481-Figure 2/F/IL-6.csv]

IL-6	MARCH 5 - WT	MARCH 5 - WT	MARCH 5-KO	MARCH 5-KO
MOCK	23.9575	25.7565	21.259	24.857
1MOI	1008.011	1006.212	918.96	927.955
10MOI	1082.669	1054.785	1089.865	918.96
20MOI	1135.74	1092.564	1053.885	1017.905
