# Supplementary material for: MARCH5‐dependent NLRP3 ubiquitination is required for mitochondrial NLRP3‐NEK7 complex formation and NLRP3 inflammasome activation
Source: EMBO J. 2023 Aug 14;42(19):e113481. doi: 10.15252/embj.2023113481 (PMC10548170; doi:10.15252/embj.2023113481)
Supplement: Supplementary file 7 — Source Data for Figure 3 [file EMBJ-42-e113481-s011.zip]

Archive with 19 entries (18 files):
- EMBOJ-2023-113481-Figure 3/B.csv
- EMBOJ-2023-113481-Figure 3/E/
- EMBOJ-2023-113481-Figure 3/E/E.csv
- EMBOJ-2023-113481-Figure 3/E/March5flfl,Lyz-cre_Nigericin_ASC.png
- EMBOJ-2023-113481-Figure 3/E/March5flfl,Lyz-cre_Nigericin_ASC.raw
- EMBOJ-2023-113481-Figure 3/E/March5flfl,Lyz-cre_Nigericin_ASC-1.tif
- EMBOJ-2023-113481-Figure 3/E/March5flfl,Lyz-cre_Nigericin_DAPI.jpg
- EMBOJ-2023-113481-Figure 3/E/March5flfl,Lyz-cre_Nigericin_DAPI.tif
- EMBOJ-2023-113481-Figure 3/E/March5flfl,Lyz-cre_Nigericin_MERGE.png
- EMBOJ-2023-113481-Figure 3/E/March5flfl,Lyz-cre_Nigericin_Mitored.png
- EMBOJ-2023-113481-Figure 3/E/March5flfl_Nigericin_ASC.png
- EMBOJ-2023-113481-Figure 3/E/March5flfl_Nigericin_DAPI.png
- EMBOJ-2023-113481-Figure 3/E/March5flfl_Nigericin_Merge.png
- EMBOJ-2023-113481-Figure 3/E/March5flfl_Nigericin_Mitored.png
- EMBOJ-2023-113481-Figure 3/E/NT_ASC.jpg
- EMBOJ-2023-113481-Figure 3/E/NT_DAPI.png
- EMBOJ-2023-113481-Figure 3/E/NT_Merge.png
- EMBOJ-2023-113481-Figure 3/E/NT_Mito-red.png
- EMBOJ-2023-113481-Figure 3/Western blot(Figure 3).pdf
