# Supplementary material for: MARCH5‐dependent NLRP3 ubiquitination is required for mitochondrial NLRP3‐NEK7 complex formation and NLRP3 inflammasome activation
Source: EMBO J. 2023 Aug 14;42(19):e113481. doi: 10.15252/embj.2023113481 (PMC10548170; doi:10.15252/embj.2023113481)
Supplement: Supplementary file 7 — Source Data for Figure 3 [file EMBJ-42-e113481-s011.zip › EMBOJ-2023-113481-Figure 3/B.csv]

	MARCH5 WT	MARCH5 WT	MARCH5 WT	MARCH5 KO	MARCH5 KO	MARCH5 KO
LPS	38	49.41	31.44	29.73	26.42	25.05
LPS+ATP	735.41	544.91	661.05	28.12	23.53	29.4
