# Supplementary material for: MARCH5‐dependent NLRP3 ubiquitination is required for mitochondrial NLRP3‐NEK7 complex formation and NLRP3 inflammasome activation
Source: EMBO J. 2023 Aug 14;42(19):e113481. doi: 10.15252/embj.2023113481 (PMC10548170; doi:10.15252/embj.2023113481)
Supplement: Supplementary file 7 — Source Data for Figure 3 [file EMBJ-42-e113481-s011.zip › EMBOJ-2023-113481-Figure 3/E/E.csv]

LPS	0	0	0	0	0	0
LPS+ATP	10.16667	0.4176655	3	3.216667	0.8728943	3
LPS+Nigericin	21.5	2.753785	3	5.5	1.527525	3
PolydA:dT	15.86667	2.240783	3	25.26667	7.595247	3
