# Supplementary material for: MARCH5‐dependent NLRP3 ubiquitination is required for mitochondrial NLRP3‐NEK7 complex formation and NLRP3 inflammasome activation
Source: EMBO J. 2023 Aug 14;42(19):e113481. doi: 10.15252/embj.2023113481 (PMC10548170; doi:10.15252/embj.2023113481)
Supplement: Supplementary file 8 — Source Data for Figure 4 [file EMBJ-42-e113481-s005.zip]

Archive with 1 entries (1 files):
- EMBOJ-2023-113481-Figure 4/Western blot.pdf
