# Supplementary material for: MARCH5‐dependent NLRP3 ubiquitination is required for mitochondrial NLRP3‐NEK7 complex formation and NLRP3 inflammasome activation
Source: EMBO J. 2023 Aug 14;42(19):e113481. doi: 10.15252/embj.2023113481 (PMC10548170; doi:10.15252/embj.2023113481)
Supplement: Supplementary file 9 — Source Data for Figure 5 [file EMBJ-42-e113481-s010.zip]

Archive with 2 entries (2 files):
- EMBOJ-2023-113481-Figure 5/D.csv
- EMBOJ-2023-113481-Figure 5/Figure 5.pdf
