# Supplementary material for: MARCH5‐dependent NLRP3 ubiquitination is required for mitochondrial NLRP3‐NEK7 complex formation and NLRP3 inflammasome activation
Source: EMBO J. 2023 Aug 14;42(19):e113481. doi: 10.15252/embj.2023113481 (PMC10548170; doi:10.15252/embj.2023113481)
Supplement: Supplementary file 9 — Source Data for Figure 5 [file EMBJ-42-e113481-s010.zip › EMBOJ-2023-113481-Figure 5/D.csv]

	LPS+Nig	LPS+Nig	LPS+Nig	2KR	2KR	2KR	HW	HW	HW
HA-ub(WT)	205.2512	33.27013	6	444.2437	25.47484	3	192.9342	86.23892	6
HA-ub(K27O)	284.425	17.5614	4	724.1506	95.45579	7	370.239	5.186407	4
HA-ub(K27R)	163.633	5.186407	4	278.2523	11.84516	3	150.7926	79.69899	5
