# Supplementary material for: MARCH5‐dependent NLRP3 ubiquitination is required for mitochondrial NLRP3‐NEK7 complex formation and NLRP3 inflammasome activation
Source: EMBO J. 2023 Aug 14;42(19):e113481. doi: 10.15252/embj.2023113481 (PMC10548170; doi:10.15252/embj.2023113481)
Supplement: Supplementary file 10 — Source Data for Figure 6 [file EMBJ-42-e113481-s009.zip]

Archive with 15 entries (13 files):
- EMBOJ-2023-113481R-Figure 6 Source Data/A/
- EMBOJ-2023-113481R-Figure 6 Source Data/A/A.csv
- EMBOJ-2023-113481R-Figure 6 Source Data/A/siCtrl_Merge.png
- EMBOJ-2023-113481R-Figure 6 Source Data/A/siCtrl_NLRP3.png
- EMBOJ-2023-113481R-Figure 6 Source Data/A/siMarch5_Merge.png
- EMBOJ-2023-113481R-Figure 6 Source Data/A/siMarch5_NLRP3.png
- EMBOJ-2023-113481R-Figure 6 Source Data/Figure 6.pdf
- EMBOJ-2023-113481R-Figure 6 Source Data/G/
- EMBOJ-2023-113481R-Figure 6 Source Data/G/G.csv
- EMBOJ-2023-113481R-Figure 6 Source Data/G/siCtrl_Merge.png
- EMBOJ-2023-113481R-Figure 6 Source Data/G/siCtrl_NEK7.png
- EMBOJ-2023-113481R-Figure 6 Source Data/G/siCtrl_NLRP3.png
- EMBOJ-2023-113481R-Figure 6 Source Data/G/siMarch5_Merge.png
- EMBOJ-2023-113481R-Figure 6 Source Data/G/siMarch5_NEK7.png
- EMBOJ-2023-113481R-Figure 6 Source Data/G/siMarch5_NLRP3.png
