# Supplementary material for: MARCH5‐dependent NLRP3 ubiquitination is required for mitochondrial NLRP3‐NEK7 complex formation and NLRP3 inflammasome activation
Source: EMBO J. 2023 Aug 14;42(19):e113481. doi: 10.15252/embj.2023113481 (PMC10548170; doi:10.15252/embj.2023113481)
Supplement: Supplementary file 10 — Source Data for Figure 6 [file EMBJ-42-e113481-s009.zip › EMBOJ-2023-113481R-Figure 6 Source Data/G/G.csv]

	siCtrl	siCtrl	siCtrl	siMarch5	siMarch5	siMarch5
	17.4	4.6743983570081	7	4.33571428571429	1.01353929611136	7
