# Supplementary material for: MARCH5‐dependent NLRP3 ubiquitination is required for mitochondrial NLRP3‐NEK7 complex formation and NLRP3 inflammasome activation
Source: EMBO J. 2023 Aug 14;42(19):e113481. doi: 10.15252/embj.2023113481 (PMC10548170; doi:10.15252/embj.2023113481)
Supplement: Supplementary file 11 — Source Data for Figure 7 [file EMBJ-42-e113481-s004.zip]

Archive with 14 entries (12 files):
- EMBOJ-2023-113481-Figure 7/A/
- EMBOJ-2023-113481-Figure 7/A/A.csv
- EMBOJ-2023-113481-Figure 7/A/K324R_ASC.png
- EMBOJ-2023-113481-Figure 7/A/K324R_Merge.png
- EMBOJ-2023-113481-Figure 7/A/K324R_Mitored.png
- EMBOJ-2023-113481-Figure 7/A/K430R_ASC.png
- EMBOJ-2023-113481-Figure 7/A/K430R_Merge.png
- EMBOJ-2023-113481-Figure 7/A/K430R_Mitored.png
- EMBOJ-2023-113481-Figure 7/A/WT_ASC.png
- EMBOJ-2023-113481-Figure 7/A/WT_Merge.png
- EMBOJ-2023-113481-Figure 7/A/WT_Mitored.png
- EMBOJ-2023-113481-Figure 7/D/
- EMBOJ-2023-113481-Figure 7/D/D.csv
- EMBOJ-2023-113481-Figure 7/Figure 7(western blot).pdf
