# Supplementary material for: MARCH5‐dependent NLRP3 ubiquitination is required for mitochondrial NLRP3‐NEK7 complex formation and NLRP3 inflammasome activation
Source: EMBO J. 2023 Aug 14;42(19):e113481. doi: 10.15252/embj.2023113481 (PMC10548170; doi:10.15252/embj.2023113481)
Supplement: Supplementary file 11 — Source Data for Figure 7 [file EMBJ-42-e113481-s004.zip › EMBOJ-2023-113481-Figure 7/A/A.csv]

WT	16	35	29	50
K93R	35	77	50.3	50
K324R	9.1	45	13.5	16
K430R	7.2	2	6.34	8
