# Supplementary material for: MARCH5‐dependent NLRP3 ubiquitination is required for mitochondrial NLRP3‐NEK7 complex formation and NLRP3 inflammasome activation
Source: EMBO J. 2023 Aug 14;42(19):e113481. doi: 10.15252/embj.2023113481 (PMC10548170; doi:10.15252/embj.2023113481)
Supplement: Supplementary file 11 — Source Data for Figure 7 [file EMBJ-42-e113481-s004.zip › EMBOJ-2023-113481-Figure 7/D/D.csv]

WT	WT	WT	K324R	K324R	K324R	K430R	K430R	K430R	S198A	S198A	S198A
573.0616	73.73461	3	370.8713	117.3645	5	200.5624	34.29907	4	188.1106	9.995192	4
